# Supplementary material for: Hippo signaling pathway activation during SARS-CoV-2 infection contributes to host antiviral response
Source: PLoS Biol. 2022 Nov 8;20(11):e3001851. doi: 10.1371/journal.pbio.3001851 (PMC9642871; doi:10.1371/journal.pbio.3001851)
Supplement: S1 Data — (XLSX) [file pbio.3001851.s005.xlsx]

## Sheet: S1_Data
Figure 1A (Data) - Hippo signaling pathway is activated in lung tissues of COVID-19 and infected human lung in vitro cell cultures. (A) Transcriptome analysis of normal and COVID-19 autopsy lung samples (n=5) is presented. Bar graph shows Log2FC (FC >1) of 45 Hippo signaling pathway genes that were differentially expressed in COVID-19 lung samples (p <0.01). The adjacent heatmap depicts Z scores …
Bar chart			Heatmap
gene	Log2FoldChange		gene	Control_1	Control_2	Control_3	Control_4	Control_5	Autopsy_lung_c6.L2	Autopsy_lung_c6.L3	Autopsy_lung_c6.L4	Autopsy_lung_c7.L1	Autopsy_lung_c10.L1
NKD2	-2.81254		NKD2	41.4442	17.1897	18.4832	29.2717	12.4394	0	4.24614	0	7.14477	3.70933
AREG	-2.45011		AREG	15.6758	38.9634	5.43625	38.0532	15.5493	5.58911	1.41538	1.99667	3.57239	11.128
PPP1CB	-1.78703		PPP1CB	117.032	230.343	232.128	137.045	282.997	106.193	55.1998	1.99667	51.2042	77.896
YWHAZ	-1.71917		YWHAZ	148.383	383.904	198.967	185.742	356.597	78.2475	65.1075	19.9667	109.553	114.989
SERPINE1	-1.71127		SERPINE1	823.086	385.05	301.712	593.15	419.831	243.126	62.2767	27.9534	264.357	174.339
BMPR2	-1.69328		BMPR2	125.406	212.007	326.175	106.709	152.383	78.2475	45.2922	35.94	55.9674	74.1867
CCND1	-1.69145		CCND1	128.198	181.065	74.2048	180.42	90.1859	72.6584	33.9691	13.9767	46.441	37.0933
TGFBR2	-1.68332		TGFBR2	217.099	310.561	219.353	190.266	281.961	103.398	59.446	21.9634	88.1189	111.28
YWHAB	-1.45157		YWHAB	109.945	154.708	97.5807	97.3948	167.932	64.2747	24.0615	9.98334	45.2502	92.7333
WWTR1	-1.40152		WWTR1	53.4695	90.5327	131.285	42.3109	101.589	44.7129	25.4768	29.95	19.0527	44.512
TGFB1	-1.18884		TGFB1	51.1074	95.1166	74.2048	37.7871	81.8929	44.7129	31.1384	13.9767	29.7699	29.6747
DVL3	-1.02104		DVL3	73.6547	63.0291	62.2451	47.633	46.6479	33.5346	36.7999	25.9567	25.0067	22.256
TCF7	1.69095		TCF7	6.87158	4.58393	12.5034	10.112	8.29296	22.3564	48.1229	33.9434	23.8159	7.41867
WTIP	1.94551		WTIP	8.16	2.29197	13.8624	7.98318	3.10986	13.9728	49.5383	35.94	21.4343	22.256
DLG2	2.21044		DLG2	10.7368	10.3138	3.26175	16.2325	10.3662	36.3292	58.0306	77.8701	54.7766	3.70933
BMP4	2.23538		BMP4	4.93895	1.14598	0.815437	1.86274	1.03662	11.1782	8.49228	9.98334	10.7172	11.128
AMOT	2.81854		AMOT	5.36842	1.14598	2.71812	2.12885	1.03662	8.38366	9.90766	21.9634	39.2963	14.8373
RASSF6	2.90644		RASSF6	0.429474	0	0.543625	3.72548	1.03662	8.38366	5.66152	11.98	19.0527	0
BMPR1B	3.00138		BMPR1B	0.64421	2.29197	1.90269	0	1.03662	11.1782	5.66152	21.9634	3.57239	0
FZD3	3.04641		FZD3	2.79158	2.29197	3.80537	3.72548	5.1831	22.3564	38.2153	25.9567	38.1055	14.8373
PARD6G	3.11608		PARD6G	1.93263	1.14598	1.35906	4.5238	0	22.3564	12.7384	17.97	5.95398	33.384
WNT7A	3.11639		WNT7A	2.57684	0	0.271812	0.532212	0	11.1782	5.66152	7.98667	10.7172	0
BMP8B	3.25949		BMP8B	0.214737	0	1.08725	2.92717	2.07324	8.38366	8.49228	27.9534	15.4803	0
WNT9A	3.492		WNT9A	2.57684	1.14598	0.271812	0.532212	1.03662	25.151	11.323	21.9634	2.38159	3.70933
APC2	3.52991		APC2	0.429474	1.14598	2.44631	1.59664	0	13.9728	25.4768	11.98	16.6711	0
WNT3	4.30986		WNT3	0.429474	1.14598	0.271812	1.06442	1.03662	2.79455	19.8153	33.9434	10.7172	0
WNT8B	4.31837		WNT8B	0	0	0.271812	1.06442	0	2.79455	1.41538	27.9534	2.38159	0
WNT4	4.90414		WNT4	0.429474	1.14598	0.543625	0.266106	0	2.79455	19.8153	19.9667	13.0988	7.41867
SOX2	4.93134		SOX2	0.214737	2.29197	0	0	1.03662	8.38366	11.323	17.97	10.7172	7.41867
WNT10B	5.36285		WNT10B	0	0	0.271812	0	0	5.58911	11.323	3.99334	3.57239	0
BMP7	5.53859		BMP7	0.429474	0	0.271812	0	0	11.1782	12.7384	23.96	1.1908	3.70933
GDF7	5.58577		GDF7	0.858947	1.14598	0.543625	0	0	22.3564	29.723	37.9367	19.0527	7.41867
CRB2	5.61537		CRB2	0	0	0.543625	0	0	2.79455	11.323	17.97	7.14477	3.70933
WNT9B	5.63443		WNT9B	0	0	0.271812	0	1.03662	2.79455	15.5692	23.96	3.57239	0
WNT16	5.76426		WNT16	0	0	0	0.266106	0	5.58911	7.0769	7.98667	8.33557	3.70933
FRMD1	5.79292		FRMD1	0.214737	0	0	0	0	5.58911	12.7384	7.98667	5.95398	0
PPP2R2B	5.82833		PPP2R2B	0	0	3.26175	0	0	41.9183	52.3691	71.8801	33.3423	25.9653
FZD9	6.15699		FZD9	0	0	0	0	0	5.58911	7.0769	11.98	1.1908	3.70933
WNT8A	6.26315		WNT8A	0	0	0	0	0	0	9.90766	5.99001	10.7172	3.70933
AFP	6.33324		AFP	0	0	0	0	0	2.79455	9.90766	13.9767	2.38159	3.70933
CTNNA2	6.48145		CTNNA2	0	0	0	0	0	0	8.49228	13.9767	9.52636	3.70933
GDF6	6.5937		GDF6	0.214737	0	0	0.266106	0	13.9728	16.9846	33.9434	14.2895	3.70933
CTNNA3	6.86514		CTNNA3	0	0	0.543625	0	0	11.1782	26.8922	35.94	23.8159	3.70933
CRB1	7.73954		CRB1	0	0	0	0.266106	0	16.7673	39.6306	51.9134	17.8619	3.70933
PPP2R2C	7.74035		PPP2R2C	0	0	0	0.266106	0	33.5346	45.2922	33.9434	17.8619	0
