# Supplementary material for: Hippo signaling pathway activation during SARS-CoV-2 infection contributes to host antiviral response
Source: PLoS Biol. 2022 Nov 8;20(11):e3001851. doi: 10.1371/journal.pbio.3001851 (PMC9642871; doi:10.1371/journal.pbio.3001851)
Supplement: S2 Data — (XLSX) [file pbio.3001851.s006.xlsx]

## Sheet: S2_Data
Figure 3D (Data)
Cell Count shRNA expt						Cell Count Drug expt
Control	YAP1	LATS1					Vehicle	XMU-MP1
164	11	354					252	838
189	7	181					596	909
136	22	373					353	821
87	10	296					934	818
123	42	677					322	717
97	5	165					695	1238
298	8						504	591
75	4						176	613
