# Supplementary material for: Hippo signaling pathway activation during SARS-CoV-2 infection contributes to host antiviral response
Source: PLoS Biol. 2022 Nov 8;20(11):e3001851. doi: 10.1371/journal.pbio.3001851 (PMC9642871; doi:10.1371/journal.pbio.3001851)
Supplement: S3 Data — (XLSX) [file pbio.3001851.s007.xlsx]

## Sheet: S3_Data
Figure 3F (Data)
Vehicle			Verteporfin
68129.2	68129.2	56234.1	1	1	1
