# Supplementary material for: Hippo signaling pathway activation during SARS-CoV-2 infection contributes to host antiviral response
Source: PLoS Biol. 2022 Nov 8;20(11):e3001851. doi: 10.1371/journal.pbio.3001851 (PMC9642871; doi:10.1371/journal.pbio.3001851)
Supplement: S4 Data — (XLSX) [file pbio.3001851.s008.xlsx]

## Sheet: S4_ Data
Supplementary Figure 1B (Data) - Heatmap depicting Z scores as expression levels of the 25 differentially expressed genes (p <0.01) involved in Hippo signaling pathway of SARS-CoV-2 infected hPSC-cardiomyocytes relative to uninfected cells at 3 dpi. Blue and red colors represent 6 downregulated and 19 upregulated genes, respectively. These differentially expressed genes in the Hippo signaling pat…
Gene.names	Mock1	Mock2	Mock3	SARS-CoV-2_1	SARS-CoV-2_2	SARS-CoV-2_3
BIRC5	1743.94	2598.96	1843.97	308.165	390.27	264.386
BMP7	1815.7	2465.55	2521.12	665.754	508.397	641.315
BMP5	4128.9	3510.66	3281.21	1122.19	1303.89	1143.29
PPP2R2B	229.752	265.425	155.085	97.3919	95.6983	35.7278
FZD5	278.597	450.67	315.85	141	116.632	132.193
CTNNA3	5849.93	2646.65	4732.07	1982.73	2235.45	1691.71
ACTG1	42618.7	65424.5	57260.9	122611	117410	114590
GSK3B	744.131	633.15	852.682	1702.18	1372.67	2040.06
TGFB2	3867.79	1882.86	4824.1	9720.3	9107.79	6850.81
FZD7	241.209	202.525	266.996	610.517	457.557	659.179
SMAD3	1035.99	681.534	1440.07	2626.67	2038.07	3167.27
CCN2	44442.2	53208.8	71515.6	166108	152196	121453
WNT2	100.705	43.5463	98.8452	270.372	228.779	166.134
LATS2	207.44	477.627	318.691	1043.69	843.341	1291.56
AXIN2	165.831	73.2684	152.244	498.589	369.336	444.812
WWC1	317.793	82.2542	268.132	805.3	506.902	946.788
MYC	1042.02	1644.39	1206.03	5134.15	5037.62	3578.14
GDF6	1562.43	913.782	2366.6	7409.05	5963.2	4889.35
CDH1	22.3119	10.3682	27.2676	85.763	82.2407	58.9509
FRMD6	1757.21	277.176	1813.87	7160.49	7699.23	6052.3
BMPR1B	72.9659	44.2375	56.8076	351.774	317.001	423.375
WNT7B	3.61814	4.14727	3.40846	20.3506	16.4481	33.9414
BMP6	349.754	202.525	573.757	3109.27	2207.04	1961.46
SERPINE1	7417.79	8378.17	10689.5	111691	111831	83047.6
BIRC3	41.0056	56.6793	52.263	818.383	620.544	662.751
