# Supplementary material for: Hippo signaling pathway activation during SARS-CoV-2 infection contributes to host antiviral response
Source: PLoS Biol. 2022 Nov 8;20(11):e3001851. doi: 10.1371/journal.pbio.3001851 (PMC9642871; doi:10.1371/journal.pbio.3001851)
Supplement: S5 Data — (XLSX) [file pbio.3001851.s009.xlsx]

## Sheet: S5_Data
Supplementary Figure 2A (Data)
Percent Cell viability
	Vehicle	XMU-MP1	Verteporfin
	99.5249	89.9305	103.857
	101.587	95.8702	94.9708
	108.88	94.8375	97.3323
